# Supplementary material for: Contact-Mediated Inhibition Between Oligodendrocyte Progenitor Cells and Motor Exit Point Glia Establishes the Spinal Cord Transition Zone
Source: PLoS Biol. 2014 Sep 30;12(9):e1001961. doi: 10.1371/journal.pbio.1001961 (PMC4181976; doi:10.1371/journal.pbio.1001961)
Supplement: Data S1 — Excel spreadsheet containing, in separate sheets, the underlying numerical data and statistical analysis for Figures 3B, 4C, 6E, 8C, and 9B. (XLSX) [file pbio.1001961.s007.xlsx]

## Sheet: Figure 3
Figure 3
Percentage of photconverted glia
	sensory process	motor root
photoconverted at 48 hours	100 (19/19)	10 (2/21)
photoconverted at 72 hours	100 (28/28)	82 (23/28)
Chi-square
Chi-square, df	41.09282, 1
P value	< 0.0001
P value summary	***
One- or two-sided	Two-sided
Statistically significant? (alpha<0.05)	Yes

## Sheet: Figure 4
Figure 4
Percentage of nerves that has MEP glia
	wildtype	cyclopamine	nkx2.2a MO	olig2 MO
yes	100	0	100	39
no	0	100	0	61
Chi-square
Chi-square, df	301.1, 3
P value	< 0.0001
P value summary	***
One- or two-sided	NA
Statistically significant? (alpha<0.05)	Yes
Data analyzed
Number of rows	2
Number of columns	4

## Sheet: Figure 6
Figure 6
Percentage of nerves with MEP glia in each animal
DMSO	DAPT 24 h	DAPT 46 h
100	0	20
100	0	0
100	0	60
100	0	40
100	0	10
		20
		10
		0
Table Analyzed	DAPT treatment
One-way analysis of variance
P value	< 0.0001
P value summary	***
Are means signif. different? (P < 0.05)	Yes
Number of groups	3
F	72.5
R square	0.9063
One- or two-tailed P value?	Two-tailed
t, df	t=6.871 df=4
Number of pairs	5

## Sheet: Figure 8
Figure 8
Percentage of glia at the root when MEP glia are ablated
	motor exit point glia	oligodendrocyte	no glial cell
non-ablated	100 (10/10)	0 (0/10)	0 (0/10)
ablated	15 (7/47)	62 (29/47)	23 (11/47)
Table Analyzed	figure 5
Fisher's exact test
P value	< 0.0001
P value summary	***
One- or two-sided	Two-sided
Statistically significant? (alpha<0.05)	Yes

## Sheet: Figure 9
Figure 9
Number of OPC sampling events in ablated vs wildtype animals
	<10 min	>30 min
ablations	0	16
wildtype	2	1
Chi-square
Chi-square, df	11.92, 1
P value	0.0006
P value summary	***
One- or two-sided	Two-sided
Statistically significant? (alpha<0.05)	Yes
Data analyzed		>30 min	Total
ablations	0	16	16
wildtype	2	1	3
Total	2	17	19
